# Supplementary material for: Viral suppression and associated factors after enhanced adherence counseling among people living with HIV with unsuppressed viral loads at tertiary and first-level health facilities in Zambia: A retrospective cohort study
Source: PLOS Glob Public Health. 2025 Nov 5;5(11):e0005417. doi: 10.1371/journal.pgph.0005417 (PMC12588457; doi:10.1371/journal.pgph.0005417)
Supplement: S1 Data — (XLS) [file pgph.0005417.s002.xls]

## Sheet: Sheet1
facility	sex	educational_level	level_of_facility	residence_to_facility	partner_hiv_status	hiv_indexing_done	mode_of_eac	place_eac_given	patient_on_6mmd	art_initiation	duration_art_days	duration_art_month	art_regimen	baseline_cd4	cd4_at_eac_enrolment	baseline_weight_of_patient	weight_at_eac_completion	prior_eac_session	time_to_commencement_of_ea	viral_load_before_eac	number_of_eac_sessions	last_eac	vl_after_eac	time_between_last_eac_sess	viral_load_at_end_of_eac	outcome_3months	viral_load_6_post_eac	outcome_12months	presence_of_oi_tb	screening_for_cryptococcus
2	1	3	2	1	3	1	3	2	1	2017-11-29	2594	86.47	1					0	3	2400	4	2024-01-18	2024-01-18	0	905	0	909	0	0	1
2	1	3	2	1	3	1	3	3	0	2005-10-03	7031	234.37	1					0	3	28900	6	2022-12-13	2022-12-13	0	15000	0	1700	0	0	0
2	1	3	2	1	1	1	3	3	1	2007-03-05	6513	217.1	2					0	1	4360	6	2022-09-09	2022-09-09	0	4270	0	0	1	0	0
1	2	2	1	3	3	2	2	2	1	2005-11-02	7005	233.5	1				70	1	1	78675	4	2022-12-12	2023-01-25	44	295	0	29	1	0	1
2	2	3	2	1	3	1	3	2	1	2006-02-07	6906	230.2	2					0	3	22500	6	2024-02-05	2024-02-22	17	664	0	44	1	0	1
2	2	3	2	1	3	1	3	2	1	2018-10-15	2273	75.77	3					1	1	38800	6	2023-11-16	2023-11-16	0	279000	0	7531	0	0	1
1	1	2	1	3	3	2	2	2	1	2018-06-20	2394	79.8	1				60	1	1	321646	4	2022-12-15	2023-01-27	43	148726	0	595	0	0	1
2	2	3	2	1	3	1	3	2	1	2009-04-15	5743	191.43	1					0	3	15800	6	2023-11-10	2023-11-10	0	22580	0	7990	0	0	1
2	2	3	2	1	3	1	3	2	0	2019-08-02	1981	66.03	1					0	3	2630	6	2023-05-03	2023-05-03	0	1472	0	0	1	0	1
2	1	3	2	1	3	1	3	2	0	2020-09-01	1585	52.83	1					0	1	127000	6	2020-12-29	2023-01-16	748	3430	0	0	1	0	0
2	1	3	2	1	3	1	3	2	1	2018-07-13	2365	78.83	1					0	1	39100	6	2022-11-25	2022-11-25	0	369	0	42	1	0	0
1	1	2	1	3	2	1	2	2	1	2019-06-12	2032	67.73	1			60	60	1	1	16686	5	2022-11-22	2023-05-04	163	9188	0	86365	0	0	1
1	2	2	1	3	3	2	2	2	0	2009-01-21	5828	194.27	3				70	1	1	64188	4	2023-02-16	2023-03-02	14	33830	0	11446	0	0	1
1	2	1	1	3	2	0	2	2	1	2016-10-05	3012	100.4	1	146	112	56	66	1	1	55145	6	2022-11-07	2022-11-10	3	4582	0	30	1	0	1
2	1	3	2	1	3	1	3	2	1	2010-03-11	5414	180.47	2					0	3	1400	5	2024-07-30	2024-08-30	31	991	0	852	0	0	1
2	1	3	2	1	3	1	3	3	1	2020-04-19	1721	57.37	1					0	3	1950	5	2023-05-19	2023-05-19	0	24100	0	25	1	0	1
2	2	3	2	1	3		3	2	0	2021-02-15	1420	47.33	1					0	1	23500	6	2024-02-16	2024-02-16	0	522	0	64	1	0	1
1	2	1	1	1	1	1	2	2	1	2020-01-20	1810	60.33	3		174	60.1	60	1	1	3608	6	2022-11-07	2022-11-07	0	15470	0	0	1	0	1
2	1	3	2	1	3	1	3	3	0	2020-03-16	1753	58.43						0	3	1600	6	2022-09-05	2023-03-02	178	348	0	19	1	0	0
1	2	3	1	3	3	2	2	2	1	2019-01-16	2181	72.7	1					1	1	1753	3	2023-01-24	2023-02-17	24	311	0	0	1	0	1
1	1	2	1	3	3	2	2	2	1	2017-12-08	2583	86.1	3			65	73	1	1	15295	5	2022-12-06	2022-12-06	0	1052	0	0	1	0	1
2	1	3	2	1	3	1	3	2	1	2021-03-21	1381	46.03	1					0	1	276000	6	2022-06-27	2022-08-17	51	28600	0	3250	0	0	0
2	2	3	2	1	3	1	3	2	0	2008-10-15	5926	197.53	3					1	2	279000	6	2024-02-05	2024-02-20	15	20900	0	7531	0	0	1
1	1	2	1	3	3	2	2	2	0	2016-09-15	3035	101.17	3					1	1	1249	4	2022-11-02	2022-11-21	19	296	0	50	1	0	1
1	1	2	1	3	3	2	2	2	1	2014-09-17	3764	125.47	3				60	1	1	21800	4	2022-12-27	2023-01-05	9	4047	0	295	0	0	1
2	2	3	2	1	3	1	3	3	0	2020-10-15	1542	51.4	2					1	1	167594	6	2023-08-18	2023-11-21	95	80800	0	879	0	0	1
1	1	1	1	3	3	2	2	2	0	2006-02-06	6906	230.2	3		258	45.3	45	1	2	37350	3	2022-11-07	2022-12-05	28	11345	0	95541	0	0	1
1	1	1	1	3	3	2	2	2	1	2019-05-16	2060	68.67	3				55	1	1	2473040	4	2023-02-20	2023-03-20	28	540	0	30	1	0	1
2	1	3	2	1	3	1	3	2	0	2020-06-23	1654	55.13	1					0	3	17800	6	2022-10-20	2022-10-20	0	1440	0	37	1	0	0
1	1	3	1	3	3	2	2	2	1	2018-04-22	2447	81.57	3		156	58	59	1	2	583070	4	2022-09-01	2022-10-18	47	520	0	0	1	0	1
2	1	3	2	1	3	1	3	3	0	2022-03-04	1037	34.57	1					0	1	2510	6	2023-07-11	2023-07-11	0	365	0	312	0	0	1
1	1	2	1	3	3	2	2	2	0	2019-02-19	2146	71.53	1				64		1	104496	5	2023-03-17	2023-03-28	11	420840	0	103103	0	0	1
2	1	3	2	1	3	1	3	2	1	2007-11-20	6255	208.5	2					0	3	159000	6	2023-10-23	2023-11-14	22	2600	0	120	1	0	1
2	1	3	2	1	3	1	3	2	1	2016-08-19	3056	101.87	1					1	1	24500	6	2022-05-24	2022-06-24	31	458	0	30	1	0	0
2	2	3	2	1	3	1	3	2	1	2006-01-20	6924	230.8	1					0	3	165000	6	2023-10-25	2023-12-04	40	2640	0	45	1	0	1
2	2	3	2	1	3	1	3	2	0	2017-08-17	2701	90.03	1					0	2	63500	6	2021-06-08	2021-06-08	0	64700	0	303	0	0	1
1	2	3	1	3	3	2	2	2	1	2014-05-27	3874	129.13	1		420	55	60	0	2	1670	4	2022-12-14	2022-12-14	0	769	0	0	1	0	1
2	2	3	2	1	3	1	3	3	0	2017-01-31	2899	96.63	4					0	1	6040	6	2021-03-24	2021-03-29	5	27700	0	1600	0	0	1
2	2	3	2	1	3	1	3	2	0	2011-05-30	4972	165.73	4					0	2	4370	6	2021-05-05	2021-05-05	0	429	0	402	0	0	1
1	2	1	1	3	3	2	2	2	1	2009-06-26	5674	189.13	3				60	1	1	115519	4	2022-11-11	2022-11-24	13	1889	0	746272	0	0	1
2	2	3	2	1	3	1	3	2	1	2018-07-29	2349	78.3	3					0	1	9520	6	2022-10-25	2022-10-27	2	21300	0	0	1	0	0
1	2	2	1	3	3	2	2	2	1	2015-06-22	3483	116.1	3		636	50	58	1	1	17074	3	2022-10-04	2022-10-10	6	694	0	1315	0	0	1
2	1	3	2	1	3	1	3	2	1	2020-12-06	1488	49.6	1					0	3	369000	5	2022-10-20	2022-10-20	0	3790	0	19	1	0	0
2	1	3	2	1	3	1	3	2	0	2007-04-05	6484	216.13	1					0	1	18100	6	2023-11-21	2023-12-27	36	19400	0	1	1	0	1
2	2	3	2	1	3	1	3	2	1	2019-07-21	1992	66.4	1					0	1	261750	6	2022-09-21	2022-10-21	30	372	0	52	1	0	0
2	2	3	2	1	3	1	3	2	1	2019-08-20	1960	65.33	1					0	3	24800	6	2022-06-27	2022-07-14	17	35100	0	0	1	0	0
2	1	3	2	1	3	1	3	3	1	2015-05-05	3532	117.73	1					0	3	1490	6	2023-04-06	2023-06-28	83	1920	0	736	0	0	0
2	1	3	2	1	1	1	3	3	0	2005-06-15	7144	238.13	1					0	3	37700	4	2022-01-05	2022-01-14	9	1450	0	19	1	1	1
2	1	3	2	1	1	1	3	2	1	2019-01-24	2170	72.33	1					0	1	6550000	6	2022-10-17	2022-11-11	25	6790	0	24800	0	0	0
1	1	1	1	3	3	2	2	2	0	2005-09-11	7055	235.17	1					1	1	3692	4	2023-01-05	2023-01-30	25	10502	0	9502	0	0	1
2	2	3	2	1	3	1	3	3	1	2016-11-11	2974	99.13	1					0	3	13600	6	2022-07-21	2022-07-21	0	1400	0	39	1	0	0
2	1	3	2	1	3	1	3	3	1	2017-02-22	2871	95.7						0	1	31500	6	2022-07-12	2022-09-15	65	5100	0	0	1	0	0
1	1	2	1	3	3	1	2	2	1	2015-07-22	3453	115.1	3			57	60	1	1	190018	4	2022-11-16	2022-12-16	30	7128	0	528	0	0	1
1	1	2	1	3	3	2	2	2	0	2016-09-15	3035	101.17	3					1	1	1249	4	2022-11-02	2022-11-21	19	296	0	50	1	0	1
2	2	3	2	1	3	1	3	2	1	2008-12-02	5878	195.93	1					0	1	3170	6	2023-12-08	2024-01-02	25	893	0	0	1	0	1
2	2	3	2	1	3	1	3	3	0	2014-07-28	3814	127.13	1					0	3	1610	5	2022-02-02	2022-02-02	0	220000	0	20	1	0	1
2	1	3	2	1	3	1	3	2	1	2021-12-30	1100	36.67	1					0	3	97200	5	2023-02-28	2023-02-28	0	20	1	25	1	0	1
1	2	3	1	3	3	2	2	2	1	2005-09-08	7062	235.4	2				80	1	1	1433099	4	2022-10-14	2022-11-11	28	127	1	29	1	0	1
2	2	3	2	1	3	1	3	2	1	2013-05-02	4264	142.13	1					0	3	1810	6	2023-03-24	2023-03-24	0	0	1	0	1	0	1
2	1	3		1	3	1	3	2	0	2015-11-04	3353	111.77	4					0	1	23200	6	2021-04-21	2021-05-05	14	0	1	0	1	0	1
2	1	3	2	1	3	1	3	2	1	2009-10-07	5568	185.6	1					0	1	2620	5	2023-05-25	2023-05-25	0	30	1	0	1	0	1
1	2	2	1	3	3	2	2	2	1	2019-09-12	1940	64.67	3		350	65	70	1	1	2473	4	2022-12-07	2022-12-13	6	29	1	0	1	0	1
1	1	2	1	3	3	2	2	2	1	2018-06-20	2390	79.67	1				65	1	1	39014	4	2023-02-14	2023-02-28	14	31	1	29	1	0	1
2	2	3	2	1	3	1	3	3	1	2017-07-03	2742	91.4	1					0	2	1590	6	2023-04-21	2023-04-21	0	0	1	0	1	0	1
1	1	2	1	3	3	2	2	2	1	2024-02-26	313	10.43	2			65	66	1	1	3019	4	2022-11-18	2022-11-18	0	30	1	0	1	0	1
2	1	3	2	1	3	1	3	2	0	2007-11-29	6250	208.33	4					0	3	19200	6	2021-05-05	2021-05-05	0	71	1	0	1	0	1
2	1	3	2	1	3	1	3	3	0	2017-02-20	2876	95.87	1					0	1	69600	6	2022-01-07	2022-01-07	0	0	1	0	1	0	1
2	2	3	2	1	3	1	3	3	1	2021-03-08	1398	46.6	2					0	3	44400	6	2023-08-09	2023-11-10	93	20	1	95	1	0	1
2	2	3	2	1	3	1	3	3	1	2015-08-10	3435	114.5	2					0	2	50000	5	2023-06-08	2023-06-08	0	0	1	0	1	0	1
2	2	3	2	1	3	1	3	2	1	2021-01-08	1457	48.57	1					0	2	16800	4	2023-05-05	2023-05-05	0	0	1	34	1	0	1
2	2	3	2	1	3	1	3	2	1	2011-10-06	4840	161.33	2					0	3	139000	6	2024-08-13	2024-08-13	0	1	1	0	1	0	1
2	2	3	2	1	3	1	3	2	0	2019-11-28	1860	62						0	3	1060	6	2022-07-20	2022-08-09	20	19	1	0	1	0	0
2	1	3	2	1	3	1	3	2	1	2010-11-08	5171	172.37	1					0	2	18800	5	2023-03-30	2023-03-30	0	20	1	14	1	0	1
2	2	3	2	1	3	1	3	2	0	2011-10-26	4820	160.67	2					0	1	10200	6	2024-01-26	2024-02-13	18	0	1	210	0	0	1
2	2	3	2	1	3	1	3	3	1	2008-12-20	5859	195.3	1					0	1	57181	6	2023-09-03	2023-11-15	73	40	1	240	0	0	1
2	2	3	2	1	3	1	3	3	1	2018-04-20	2452	81.73	1					0	1	77800	6	2023-12-14	2024-01-02	19	19	1	0	1	0	1
2	2	3	2	1	3	1	3	2	0	2014-10-09	3744	124.8	4					0	2	25000	6	2021-06-02	2021-06-02	0	0	1	0	1	0	1
2	2	3	2	1	3	1	3	2	1	2019-08-28	1956	65.2	1					0	3	46300	5	2023-11-01	2023-11-01	0	19	1	0	1	0	1
2	2	3	2	1	1	1	3	2	1	2021-12-07	1123	37.43	1					0	3	43000	5	2023-02-27	2023-02-27	0	0	1	27	1	0	1
2	2	3	2	1	1	1	3	2	1	2008-11-10	5899	196.63	1					0	1	106000	6	2023-10-26	2023-11-10	15	1	1	0	1	0	1
2	2	3	2	1	3	1	3	3	1	2012-10-08	4472	149.07	1					0	2	12400	6	2024-01-11	2024-01-30	19	0	1	0	1	0	1
1	2	2	1	3	3	2	2	2	1	2017-06-22	2754	91.8	1				80	1	1	445000	4	2023-01-20	2023-02-21	32	30	1	0	1	0	1
2	2	3	2	1	3	1	3	2	1	2020-03-20	1749	58.3	1					0	3	12400	6	2022-10-27	2022-10-27	0	0	1	20	1	0	0
2	2	3	2	1	3	1	3	3	1	2020-11-21	1505	50.17	1					0	3	1330000	5	2023-04-25	2023-04-24	-1	0	1	0	1	0	1
2	2	3	2	1	3	1	3	3	1	2013-06-05	4231	141.03	1					0	3	182000	5	2023-03-20	2023-03-20	0	26	1	38	1	0	0
2	1	3	2	1	3	1	3	2	1	2019-05-08	2067	68.9	1					0	3	3540	6	2023-03-29	2023-03-29	0	137	1	0	1	0	0
	2	3	2	1	3	1	3	3	1	2023-04-06	-45022	-1500.73	1					0	3	107000	6	2024-07-18	2024-07-18	0	0	1	1	1	0	1
2	2	3	2	1	3	1	3	3	1	2019-02-14	2151	71.7	1					0	1	211000	6	2023-09-12	2023-09-12	0	19	1	50	1	0	1
2	1	3	2	1	3	1	3	2	1	2007-10-04	6300	210	3					0	1	2000500	5	2022-10-22	2022-10-22	0	115	1	0	1	0	0
2	2	3	2	1	3	1	3	3	1	2015-09-05	3409	113.63	1					0	1	41500	5	2023-06-02	2023-06-02	0	0	1	1	1	0	1
2	2	3	2	1	3	1	3	2	0	2022-12-20	745	24.83	1					0	3	8630	6	2023-05-12	2023-05-12	0	20	1	19	1	0	1
2	1	3	2	1	1	1	3	2	1	2018-08-14	2331	77.7	1					0	1	546000	6	2022-04-27	2022-04-27	0	0	1	1	1	0	0
2	1	3	2	1	3	1	3	2	1	2018-08-01	2347	78.23	1					0	1	6230	6	2023-03-15	2023-03-15	0	25	1	0	1	0	0
2	1	3	2	1	3	1	3	3	1	2010-02-08	5444	181.47	1					0	3	10630	6	2023-05-04	2023-07-03	60	0	1	0	1	0	1
2	1	3	2	1	3	1	3	2	1	2018-01-04	2555	85.17	1					0	1	3840	6	2022-11-02	2022-11-02	0	99	1	0	1	0	0
2	2	3	2	1	3	1	3	2	1	2019-03-14	2119	70.63	1					0	1	2880	6	2022-06-28	2022-07-14	16	0	1	20	1	0	0
2	2	3	2	1	1	1	3	3	1	2011-10-06	4839	161.3	1					0	3	5670	6	2023-08-29	2023-09-15	17	0	1	0	1	0	1
2	2	3	2	1	3	1	3	2	1	2011-03-03	5056	168.53						0	1	6420	6	2023-05-29	2023-06-16	18	0	1	0	1	0	1
1	1	2	1	3	3	2	2	2	1	2013-09-20	4123	137.43	1		350	55	57	1	2	56940	4	2022-12-07	2022-12-23	16	29	1	0	1	0	1
2	1	3	2	1	2	1	3	3	1	2009-07-27	5640	188	2					0	1	21400	5	2023-07-12	2023-07-12	0	0	1	0	1	0	1
2	1	3	2	1	3	1	3	2	1	2008-11-14	5895	196.5	2					0	2	22500	6	2023-10-06	2023-11-21	46	40	1	35	1	0	1
2	1	3	2	1	3	1	3	3	1	2015-08-24	3421	114.03	1					0	3	6050	6	2023-04-14	2023-05-13	29	54	1	0	1	0	0
2	1	3	2	1	3	1	3	2	1	2020-11-12	1514	50.47	1					0	1	304000	6	2023-09-15	2023-10-12	27	51	1	0	1	0	1
1	1	2	1	3	3	2	2	2	1	2019-03-13	2125	70.83	3				58	1	1	34668	4	2022-12-09	2023-01-07	29	29	1	0	1	0	1
2	2	3	2	1	3	1	3	2	1	2021-11-10	1152	38.4	1					0	1	996002	6	2024-02-19	2024-03-13	23	19	1	0	1	0	1
2	2	3	2	1	3	1	3	2	1	2019-07-02	2013	67.1	2					0	3	3170	6	2024-05-23	2024-05-23	0	19	1	0	1	0	1
2	1	3	2	1	3	1	3	2	1	2007-07-20	6379	212.63	1					0	3	1230	6	2024-02-02	2024-02-19	17	0	1	0	1	0	1
2	1	3	2	1	1	1	3	2	1	2018-04-05	2466	82.2	1					0	1	111000	5	2023-11-07	2024-02-23	108	0	1	0	1	0	1
2	1	3	2	1	3	1	3	3	1	2007-05-29	6431	214.37	1					0	3	103000	6	2024-06-06	2024-07-03	27	0	1	0	1	0	1
1	2	1	1	3	3	2	2	2	1	2020-04-14	1730	57.67	1				65	1	1	1416	4	2022-09-07	2022-09-29	22	29	1	0	1	0	1
1	2	2	1	3	3	2	2	2	1	2009-05-20	5708	190.27	1				75	1	1	1032	4	2023-01-06	2023-02-03	28	145	1	29	1	0	1
2	1	3	2	1	3	1	3	3	1	2012-12-10	4406	146.87	1					0	1	1270000	6	2022-07-26	2022-08-16	21	20	1	171	1	0	0
2	1	3	2	1	3	1	3	2	0	2019-04-17	2093	69.77	1					0	2	125000	6	2021-04-12	2021-04-12	0	20	1	0	1	0	1
2	1	3	2	1	3	1	3	2	1	2021-12-30	1102	36.73	1					0	3	1210	6	2023-12-20	2023-12-20	0	191	1	52	1	0	1
1	2	3	1	3	3	2	2	2	1	2016-04-21	3184	106.13	3				65	1	1	900414	4	2022-12-02	2022-12-30	28	29	1	0	1	0	1
2	2	3	2	1	3	1	3	2	0	2012-01-13	4744	158.13	4					0	3	12000	6	2021-04-26	2021-06-08	43	20	1	33	1	0	1
2	2	3	2	1	3	1	3	2	1	2021-10-02	1188	39.6	1					0	3	7700	5	2022-10-26	2022-10-26	0	0	1	0	1	0	0
2	2	3	2	1	3	1	3	3	0	2017-02-03	2892	96.4	1					0	1	2030	6	2023-03-15	2023-03-23	8	19	1	0	1	0	0
2	2	3	2	1	3	1	3	2	0	2013-11-11	4076	135.87	1					0	2	60000	5	2021-03-18	2021-03-18	0	19	1	0	1	0	1
2	2	3	2	1	1	1	3	2	1	2014-01-20	4002	133.4	1					0	1	12400	6	2023-10-07	2023-10-12	5	0	1	1	1	0	1
2	2	3	2	1	3	1	3	3	1	2019-01-22	2174	72.47	2					0	2	94700	4	2023-05-03	2023-05-03	0	0	1	19	1	0	1
2	2	3	2	1	3	1	3	2	1	2024-10-13	84	2.8	1					0	3	12500	6	2024-08-22	2024-08-22	0	0	1	0	1	0	1
2	1	3	2	1	3	1	3	2	1	2017-08-02	2710	90.33	1					0	3	12600	6	2023-05-18	2023-05-18	0	0	1	0	1	0	0
1	1	2	1	3	3	2	2	2	1	2019-09-18	1939	64.63	1		289		65	1	1	17800	4	2022-11-30	2022-12-23	23	30	1	0	1	0	1
2	1	3	2	1	3	1	3	3	0	2004-11-15	7356	245.2	1					0	3	19700	6	2022-03-26	2022-04-27	32	2	1	1	1	0	1
2	1	3	2	1	3	1	3	3	1	2017-06-02	2771	92.37	1					0	1	1000000	6	2022-07-28	2023-02-21	208	30	1	0	1	0	0
2	2	3	2	1	3	1	3	3	1	2012-05-25	4607	153.57	1					0	3	1150	5	2023-07-21	2023-07-21	0	0	1	1	1	0	1
1	1	2	1	3	3	2	2	2	1	2019-03-07	2129	70.97	1		300	55	59	1	1	17300	4	2022-10-29	2022-11-29	31	30	1	0	1	0	1
1	2	2	1	3	3	2	2	2	1	2005-02-16	7262	242.07	2				65	1	1	27514	3	2022-12-23	2023-01-27	35	45	1	0	1	0	1
2	2	3	2	1	3	1	3	3	1	2019-04-27	2080	69.33	1					0	2	265000	6	2023-12-19	2024-01-10	22	20	1	0	1	0	1
2	2	3	2	1	3	1	3	2	1	2014-03-27	3935	131.17	1					0	2	22600	6	2023-01-30	2023-01-30	0	0	1	20	1	0	1
1	2	1	1	3	3	2	2	2	1	2017-02-09	2890	96.33	1		330		65	1	1	1173	4	2022-11-14	2022-11-30	16	61	1	0	1	0	1
2	1	3	2	1	3	1	3	2	1	2018-04-04	2465	82.17	1					0	2	24900	5	2022-11-24	2022-12-19	25	0	1	0	1	0	0
2	2	3	2	1	1	1	3	2	1	2012-02-02	4721	157.37	3					0	1	1740	6	2023-12-20	2024-01-26	37	23	1	20	1	0	1
2	1	3	2	1	3	1	3	3	0	2017-04-26	2810	93.67	2					0	2	4540	5	2023-04-14	2023-04-15	1	0	1	1	1	0	1
2	2	3	2	1	3	1	3	2	1	2004-12-13	7328	244.27	1					0	3	1920	6	2024-06-14	2024-06-14	0	0	1	0	1	0	1
2	2	3	2	1		2	3	3	1	2004-07-29	7464	248.8	1					0	3	4920	6	2023-11-16	2023-12-12	26	1	1	0	1	0	1
2	1	3	2	1	3	1	3	2	1	2022-12-02	763	25.43	1					0	3	207000	6	2023-12-21	2023-12-21	0	50	1	141000	0	0	1
2	2	3	2	1	3	1	3	3	1	2017-01-27	2899	96.63	1					0	3	1570	6	2023-03-21	2023-03-21	0	0	1	0	1	0	1
2	1	3	2	1	3	1	3	3	1	2012-01-05	4748	158.27	1					0	2	3220	5	2023-04-14	2023-04-14	0	0	1	0	1	0	1
2	2	3	2	1	3	1	3	2	0	2005-02-10	7268	242.27	1					0	1	44700	6	2023-08-23	2023-08-23	0	0	1	19	1	0	1
2	2	3	2	1	1	1	3	3	1	2012-07-27	4542	151.4	1					0	1	8050	6	2022-08-02	2022-08-18	16	19	1	0	1	0	0
2	2	3	2	1	3	1	3	2	1	2007-01-31	6552	218.4	3					0	2	1220	6	2021-04-23	2021-05-05	12	46	1	0	1	0	1
2	1	3	2	1	1	1	3	3	1	2018-12-18	2209	73.63	1					0	3	28300	5	2023-05-05	2023-05-05	0	0	1	45300	0	0	1
2	2	3	2	1	3	1	3	2	1	2011-06-14	4952	165.07	3					0	3	1220	6	2023-03-17	2023-03-17	0	0	1	0	1	0	1
2	2	3	2	1	3	1	3	2	1	2011-09-15	4858	161.93	3					0	1	62500	4	2022-10-04	2022-10-04	0	30	1	10900	0	0	0
2	2	3	2	1	3	1	3	3	1	2011-01-17	5099	169.97	1					0	1	275000	6	2022-07-26	2022-08-09	14	0	1	0	1	0	0
2	2	3	2	1	1	1	3	2	0	2014-03-24	3940	131.33	1					0	1	2600	4	2024-01-07	2024-01-19	12	30	1	20	1	0	1
2	2	3	2	1	3	1	3	3	1	2004-09-04	7427	247.57	1					0	2	413000	5	2023-05-15	2023-05-15	0	30	1	0	1	0	1
1	2	3	1	3	3	2	2	2	1		45663	1522.1	4					1	1	1679	4	2022-11-14	2022-12-14	30	36	1	0	1	0	1
2	2	3	2	1	3	1	3	3	1	2012-10-11	4468	148.93	1					0	2	1170	6	2023-06-01	2023-06-15	14	20	1	0	1	0	1
2	1	3	2	1	3	1	3	3	1	2020-04-25	1715	57.17	1					0	1	2620	6	2023-07-27	2023-07-27	0	0	1	1310	0	0	1
2	1	3	2	1	1	1	3	3	0	2007-11-20	6256	208.53	2					1	2	2600	6	2024-02-02	2024-02-02	0	120	1	62	1	0	1
2	1	3	2	1	3	1	3	3	1	2014-11-10	3706	123.53	1					0	1	1590	6	2022-08-30	2022-09-09	10	0	1	0	1	0	0
1	1	2	1	3	3	2	2	2	1	2019-01-17	2179	72.63	1				63	1	1	47750	4	2023-01-03	2023-01-30	27	125	1	29	1	0	1
1	2	2	1	3	3	2	2	2	1	2011-09-28	4846	161.53	1		410	64	90	1	1	92428	3	2022-09-09	2022-09-30	21	19	1	0	1	0	0
2	2	3	2	1	3	1	3	2	0	2012-06-05	4600	153.33	4					0	2	12000	6	2021-04-14	2021-04-14	0	0	1	53	1	0	1
2	2	3	2	1	3	1	3	2	1	2019-08-14	1970	65.67	1					0	3	15500	6	2023-07-07	2023-07-07	0	20	1	0	1	0	1
2	2	3	2	1	3	1	3	3	0	2019-09-30	1924	64.13	1					0	2	325000	6	2022-01-25	2022-01-25	0	0	1	0	1	0	1
2	1	3	2	1	3	1	3	3	1	2017-08-05	2707	90.23	1					0	1	1700000	6	2022-06-07	2022-07-07	30	20	1	0	1	0	0
2	1	3	2	1	3	1	3	3	1	2021-06-29	1285	42.83	1					0	3	30700	6	2023-09-15	2023-09-29	14	0	1	0	1	0	1
2	1	3	2	1	3	1	3	3	0	2015-11-11	3342	111.4	1					0	3	132000	6	2023-07-14	2023-09-19	67	0	1	0	1	0	0
1	2	2	1	3	3	2	2	2	1	2019-08-21	1963	65.43	1				75	0	1	4026	4	2023-03-15	2023-03-24	9	78	1	29	1	0	1
2	1	3	2	2	1	1	3	2	1	2020-10-14	1543	51.43	1					0	1	35700	6	2024-10-11	2023-12-26	-290	40	1	30	1	0	1
2	1	3	2	1	3	1	3	2	1	2014-09-22	3757	125.23	1					0	3	1990	6	2023-10-10	2023-10-10	0	1	1	73	1	0	1
2	1	3	2	1	3	1	3	3	1	2020-01-20	1812	60.4	1					0	1	2420	6	2024-01-12	2024-01-12	0	0	1	0	1	0	1
2	1	3	2	1	3	1	3	2	1	2015-09-08	3405	113.5	1					0	2	77300	6	2023-01-20	2023-01-20	0	1	1	31	1	0	1
2	1	3	2	1	3	1	3	2	1	2013-02-08	4344	144.8	1					0	3	1224456	5	2022-05-19	2022-05-19	0	0	1	741000	0	0	0
1	1	3	1	3	3	2	2	2	1	2018-08-23	2330	77.67	3				50	1	1	151099	4	2022-09-02	2022-09-29	27	0	1	0	1	0	1
2	2	3	2	1	3	1	3	2	1	2019-05-31	2041	68.03	3					0	2	89200	6	2022-05-06	2022-05-06	0	20	1	17	1	0	0
1	2	2	1	3	3	2	2	2	1	2013-04-29	4272	142.4	1				65	1	1	5252	4	2022-10-04	2022-10-21	17	29	1	0	1	0	1
2	1	3	2	1	3	1	3	2	0	2011-06-16	4955	165.17	4					0	1	43500	6	2021-05-18	2021-07-14	57	19	1	46	1	0	1
1	1	2	1	3	3	2	2	2	1	2021-05-20	1327	44.23	2				65	1	1	16856	4	2022-11-04	2022-11-29	25	29	1	0	1	0	1
2	2	3	2	1	1	1	3	2	1	2019-02-25	2138	71.27	1					0	1	3680	6	2022-11-10	2022-11-10	0	0	1	0	1	0	0
1	2	2	1	3	3	2	2	2	1	2019-06-26	2023	67.43	1				80	1	1	209991	4	2022-12-02	2022-12-30	28	30	1	0	1	0	1
2	2	3	2	1	3	1	3	2	1	2011-12-14	4769	158.97	1					0	3	6630	6	2023-05-05	2023-05-05	0	0	1	1	1	0	1
2	2	3	2	1	3	1	3	2	1	2019-05-14	2063	68.77	1					0	3	313000	6	2024-01-23	2024-02-07	15	19	1	0	1	0	1
2	1	3	2	1	3	1	3	2	0	2011-03-09	5048	168.27	1					0	3	2620	6	2022-12-15	2023-01-04	20	0	1	0	1	0	0
2	1	3	2	1	1	1	3	2	1	2022-01-12	1088	36.27	1					0	3	9950	6	2024-01-24	2024-04-08	75	0	1	0	1	0	1
2	1	3	2	1	3	1	3	3	0	2019-09-20	1934	64.47	1					0	3	119000	6	2022-04-11	2022-04-11	0	0	1	0	1	0	1
2	1	3	2	1	3	1	3	3	1	2019-03-13	2122	70.73	1					0	1	1210000	6	2022-06-03	2022-06-03	0	19	1	0	1	0	0
2	1	3	2	1	3	1	3	3	1	2013-06-15	4219	140.63	1					0	1	1590	6	2022-10-25	2022-10-25	0	32	1	33	1	0	0
2	2	3	2	1	3	1	3	2	1	2020-05-19	1693	56.43	1					0	1	4870	6	2021-11-07	2021-11-07	0	0	1	0	1	0	1
2	1	3	2	1	3	1	3	2	1	2018-12-10	2217	73.9	1					0	2	11000	6	2023-11-17	2023-12-27	40	0	1	0	1	0	1
2	1	3	2	1	3	1	3	3	0	2007-08-03	6365	212.17	1					0	1	1370000	6	2024-02-02	2024-02-02	0	19	1	79	1	0	1
2	1	3	2	1	3	1	3	3	1	2022-02-10	1059	35.3	1					0	3	3040	6	2023-07-19	2023-07-19	0	110	1	0	1	0	1
2	2	3	2	1	3	1	3	3	1	2017-03-20	2847	94.9	1					0	3	5750	6	2023-05-09	2023-07-11	63	0	1	197000	0	0	1
2	2	3	2	1	3	1	3	2	1	2017-02-11	2884	96.13	2					0	1	5450	6	2023-09-05	2023-10-01	26	0	1	268	0	0	0
2	2	3	2	1	1	1	3	2	1	2009-01-09	5839	194.63	2					0	1	1350	6	2023-08-25	2023-08-25	0	20	1	0	1	0	1
2	2	3	2	1	3	1	3	2	1	2019-08-03	1982	66.07	1					0	3	28300	6	2024-02-02	2024-02-02	0	0	1	0	1	0	1
1	2	2	1	3	3	2	2	2	1	2005-03-23	7229	240.97	1				65	1	1	6999	4	2022-11-25	2022-12-12	17	96	1	29	1	0	1
2	1	3	2	1	3	1	3	3	1	2019-11-28	1865	62.17	1					0	2	55600	6	2023-12-05	2023-12-05	0	20	1	20	1	0	1
2	2	3	2	1	3	1	3	3	0	2010-01-22	5462	182.07	1					0	3	10200	6	2022-02-27	2022-04-20	52	0	1	0	1	0	1
2	1	3	2	1	3	1	3	3	1	2013-12-09	4044	134.8	1					0	3	1570	6	2023-05-05	2023-05-05	0	33	1	0	1	0	1
2	2	3	2	1	3	1	3	2	0	2015-05-27	3514	117.13	1					0	1	38100	6	2021-03-31	2021-05-19	49	54	1	58	1	0	1
2	1	3	2	1	3	1	3	2	0	2016-09-15	3037	101.23	4					0	3	26700	6	2021-05-17	2021-05-17	0	20	1	30	1	0	1
2	2	3	2	1	3	1	3	3	1	2019-02-02	2163	72.1	3					0	3	2780	6	2023-08-11	2023-08-11	0	0	1	0	1	1	1
1	2	2	1	3	3	2	2	2	1	2017-07-19	2726	90.87	2				65	1	1	37843	4	2023-02-28	2023-03-13	13	88	1	29	1	0	1
1	2	2	1	3	3	2	2	2	1	2009-05-20	5708	190.27	1				75	1	1	1032	4	2023-01-06	2023-02-03	28	145	1	29	1	0	1
2	2	3	2	1	3	1	3	2	1	2020-05-19	1689	56.3	1					0	1	4860	6	2022-11-07	2022-11-07	0	100	1	1	1	0	0
1	2	3	1	3	3	2	2	2	1	2009-05-21	5710	190.33	1				76	0	1	417073	4	2022-10-07	2022-10-31	24	29	1	0	1	0	1
2	1	3	2	1	3	1	3	2	0	2020-06-05	1675	55.83	1					0	3	130000	5	2024-03-10	2024-04-14	35	19	1	20	1	0	1
2	1	3	2	1	1	1	3	3	1	2006-09-01	6700	223.33	1					0	2	4900	5	2023-05-04	2023-05-04	0	20	1	29	1	0	1
2	2	3	2	1	3	1	3	2	1	2005-08-13	7085	236.17	1					0	3	6350	5	2024-01-15	2024-01-15	0	0	1	0	1	0	1
2	1	3	2	1	3	1	3	2	1	2023-12-03	398	13.27	1					0	1	16400	6	2023-08-01	2023-11-13	104	40	1	0	1	0	1
2	1	3	2	1	3	1	3	3	0	2017-02-28	2868	95.6	1					0	2	1370	6	2023-12-04	2023-12-15	11	20	1	0	1	0	1
2	2	3	2	1	3	1	3	3	1	2018-03-15	2488	82.93	1					0	3	48800	6	2024-02-12	2024-02-28	16	34	1	0	1	0	1
1	2	2	1	3	3	1	2	2	1	2011-06-02	4964	165.47	2	361	400	90	93	1	1	2006	4	2022-12-07	2022-12-09	2	29	1	29	1	0	0
2	1	3	2	1	3	1	3	3	1	2018-07-30	2348	78.27	1					0	3	35000	6	2023-02-13	2023-04-11	57	19	1	0	1	0	0
2	1	3	2	1	1	1	3	3	1	2022-10-15	813	27.1	2					0	3	72530	6	2023-11-23	2024-01-05	43	20	1	20	1	0	1
2	2	3	2	1	3	1	3	3	1	2012-08-15	4525	150.83	2					0	2	25000	5	2023-06-30	2023-07-11	11	0	1	31	1	0	1
2	2	3	2	1	3	1	3	2	1	2016-08-22	3058	101.93	1					0	1	1500	6	2024-01-16	2024-01-25	9	0	1	0	1	0	1
2	2	3	2	1	3	1	3	2	1	2005-01-12	7297	243.23	1					0	1	8590	6	2023-09-13	2023-09-13	0	0	1	0	1	0	1
2	2	3	2	1	3	1	3	3	0	2018-07-05	2373	79.1	1					0	1	2390	6	2022-08-03	2022-08-03	0	30	1	161	1	0	0
1	1	2	1	3	3	2	2	2	1	2018-01-24	2538	84.6	1				65	0	1	4350000	4	2023-03-03	2023-03-24	21	30	1	30	1	0	1
2	2	3	2	1	3	1	3	2	1	2020-06-18	1661	55.37	1					0	1	4740	5	2023-03-20	2023-03-20	0	30	1	0	1	0	1
2	1	3	2	1	3	1	3	3	1	2021-12-07	1124	37.47	1					0	3	493000	6	2023-03-17	2023-03-17	0	40	1	31	1	0	0
1	2	1	1	3	3	2	2	2	1	2001-04-19	8662	288.73	2				72	1	1	11067	4	2023-01-24	2023-02-10	17	30	1	0	1	0	1
2	1	3	2	1	3	1	3	2	1	2019-03-26	2109	70.3	1					0	3	76900	6	2022-11-08	2022-11-08	0	64	1	0	1	0	0
1	2	2	1	3	3	2	2	2	1	2003-10-13	7755	258.5	3				79	1	1	783534	4	2023-01-20	2023-02-15	26	54	1	0	1	0	1
2	2	3	2	1	3	1	3	2	0	2009-02-04	5815	193.83	4					0	2	1290	6	2021-03-10	2021-03-10	0	142	1	0	1	0	1
2	1	3	2	1	3	1	3	3	1	2015-11-05	3348	111.6	1					0	3	195000	6	2023-11-16	2023-12-06	20	1	1	0	1	0	1
2	2	3	2	1	1	1	3	2	1	2006-08-27	6705	223.5	2					0	3	19800	6	2024-02-14	2024-02-14	0	60	1	50	1	0	1
2	2	3	2	1	1	1	3	2	1	2006-12-12	6599	219.97	3					0	3	9740	6	2024-07-28	2024-07-28	0	165	1	0	1	0	1
2	2	3	2	1	1	1	3	3	1	2018-03-30	2472	82.4	1					0	2	1740	5	2023-07-10	2023-07-10	0	0	1	19	1	0	1
2	1	3	2	1	3	1	3	3	0	2016-08-14	3066	102.2	1					0	2	4460	6	2023-12-04	2023-12-20	16	64	1	0	1	0	1
1	1	3	1	3	3	2	2	2	1	2009-05-26	5706	190.2	1				50	1	1	1624176	4	2022-09-29	2022-10-20	21	61	1	29	1	0	1
2	2	3	2	1	1	1	3	3	1	2017-09-19	2662	88.73	1					0	1	1110	6	2022-07-20	2022-08-03	14	0	1	0	1	0	0
2	1	3	2	1	3	1	3	2	1	2013-11-04	4078	135.93	1					0	1	1100	6	2023-01-03	2023-01-03	0	200	1	1	1	0	1
1	1	3	1	3	3	2	2	2	1	2001-10-11	8487	282.9	2				55	1	1	13408	4	2023-01-13	2023-01-27	14	54	1	0	1	0	1
2	1	3	2	1	3	1	3	2	1	2018-08-08	2341	78.03	1					0	1	1180	6	2023-06-26	2023-06-26	0	19	1	0	1	0	1
2	1	3	2	1	3	1	3	2	0	2013-11-04	4080	136	1					1	1	1100	3	2023-12-12	2023-12-18	6	0	1	0	1	0	1
1	2	2	1	3	3	2	2	2	1	2000-04-20	9029	300.97	4				75	1	1	1081	4	2022-12-07	2022-12-30	23	29	1	0	1	0	1
2	2	3	2	1	1	1	3	3	1	2019-10-14	1907	63.57						0	1	101000	6	2022-10-14	2022-10-14	0	0	1	0	1	0	0
2	1	3	2	1	3	1	3	2	1	2018-01-13	2544	84.8	1					0	2	22600	6	2022-04-25	2022-04-25	0	0	1	0	1	0	0
1	2	3	1	3	3	2	2	2	1	2019-08-28	1957	65.23	1				65	1	1	301098	4	2023-01-13	2023-01-31	18	30	1	0	1	0	1
1	1	2	1	3	3	2	2	2	1	2015-07-15	3460	115.33	1			65	67	1	1	10101	4	2022-12-07	2022-12-16	9	30	1	30	1	0	1
2	1	3	2	1	3	1	3	2	1	2018-12-22	2201	73.37	1					0	2	421000	6	2022-05-19	2022-05-19	0	0	1	0	1	0	0
2	2	3	2	1	3	1	3	2	1	2014-09-24	3751	125.03	2					0	2	20900	6	2022-06-01	2022-06-01	0	28	1	0	1	0	0
2	2	3	2	1	1	1	3	2	1	2021-07-12	1272	42.4	1					0	1	18400	5	2023-06-15	2023-06-15	0	0	1	1	1	0	1
1	1	3	1	3	3	2	2	2	1	2019-04-24	2085	69.5	1				58	1	1	427000	4	2022-10-28	2022-11-11	14	0	1	0	1	0	1
2	2	3	2	1	3	1	3	2	0	2018-08-09	2344	78.13	4					0	1	60000	6	2021-04-27	2021-04-27	0	20	1	0	1	0	1
2	2	3	2	1	3	1	3	2	1	2008-03-07	6148	204.93	1					0	3	115000	6	2023-12-11	2023-12-11	0	44	1	0	1	0	1
2	1	3	2	1	3	1	3	3	1	2010-02-26	5426	180.87	1					0	2	1350	4	2023-03-30	2023-03-30	0	0	1	0	1	0	1
2	1	3	2	1	3	1	3	2	1	2017-01-16	2908	96.93	1					0	1	73700	6	2022-10-12	2022-11-14	33	0	1	0	1	0	0
2	2	3	2	1	3	1	3	2	1	2019-08-01	1982	66.07	1					0	1	2350	6	2023-03-06	2023-03-06	0	0	1	51900	0	0	1
2	2	3	2	1	3	1	3	3	0	2017-02-20	2876	95.87	1					0	3	23400	5	2022-03-16	2022-03-16	0	0	1	0	1	0	1
1	1	3	1	3	3	2	2	2	1	2018-09-12	2310	77	3				70	1	1	583070	4	2022-10-03	2022-10-18	15	0	1	0	1	0	1
2	1	3	2	1	3	1	3	3	1	2013-12-10	4043	134.77	1					1	3	84000	6	2023-04-21	2023-04-21	0	78	1	0	1	0	1
2	2	3	2	1	3	1	3	3	1	2017-03-16	2852	95.07	2					0	3	117000	6	2024-02-02	2024-02-27	25	0	1	0	1	0	1
2	1	3	2	1	3	1	3	3	1	2018-02-10	2518	83.93	1					0	1	94500	6	2022-08-25	2022-08-25	0	20	1	49	1	0	0
2	2	3	2	1	3	1	3	3	1	2019-05-04	2073	69.1	1					0	1	3580	6	2024-06-03	2024-06-19	16	0	1	0	1	0	1
2	2	3	2	1	3	1	3	2	0	2012-06-20	4585	152.83	4					0	2	1210	6	2021-05-04	2021-06-01	28	0	1	74	1	0	1
2	2	3	2	1	3	1	3	2	1	2017-01-03	2922	97.4	1					0	2	86300	6	2023-05-05	2023-05-05	0	0	1	0	1	0	1
2	2	3	2	1	3	1	3	2	1	2017-02-13	2878	95.93	1					0	3	67200	6	2022-09-19	2022-10-07	18	21	1	0	1	0	0
2	1	3	2	1	3	1	3	2	1	2023-01-16	719	23.97	1					0	1	1580	6	2023-10-15	2023-10-15	0	1	1	96	1	0	1
2	1	3	2	1	3	1	3	2	0	2010-08-25	5245	174.83	3					0	1	279000	5	2023-01-16	2023-01-16	0	19	1	25	1	0	1
2	2	3	2	1	3	1	3	3	0	2014-09-27	3752	125.07	2					0	3	6320	6	2023-04-13	2023-04-13	0	0	1	19	1	0	1
2	1	3	2	1	3	1	3	2	1	2013-02-20	4332	144.4	1					0	1	11800	6	2022-06-28	2022-06-28	0	0	1	0	1	0	0
2	2	2	1	3	3	2	2	2	1	2010-06-23	5308	176.93	3	59	18	54	50	1	1	32355	3	2022-11-14	2022-11-29	15	29	1	52	1	0	1
2	2	3	2	1	3	1	3	2	0	2022-11-22	775	25.83	1					0	1	9570	6	2024-01-29	2024-01-29	0	20	1	20	1	0	1
2	1	3	2	1		2	3	3	0	2019-05-18	2058	68.6	1					0	2	84200	6	2024-02-23	2024-02-23	0	48	1	0	1	0	1
1	2	3	1	3	3	2	2	2	1	2019-10-04	1919	63.97	2					1	1	569922	4	2023-01-09	2023-02-24	46	30	1	0	1	0	1
1	1	2	1	3	3	2	2	2	1	2019-07-26	1992	66.4	1				68	1	1	62213	4	2022-12-07	2023-01-16	40	30	1	0	1	0	1
2	1	3	2	1	3	1	3	3	1	2019-08-13	1971	65.7	1					0	2	2290	6	2023-03-10	2023-03-10	0	119	1	0	1	0	0
2	2	3	2	1	3	1	3	3	1	2022-10-05	823	27.43	1					0	3	30200	6	2024-02-15	2024-04-16	61	20	1	0	1	0	1
2	2	3	2	1	3	1	3	2	1	2021-01-21	1445	48.17	1					0	2	99200	6	2024-04-02	2024-04-02	0	0	1	19	1	0	1
1	2	2	1	3	3	2	2	2	1	2000-05-25	8994	299.8	4					1	1	1081	3	2022-12-07	2022-12-30	23	29	1	0	1	0	1
2	2	3	2	1	3	1	3	3	1	2022-11-16	781	26.03	1					0	1	64400	6	2023-11-23	2023-11-23	0	1	1	0	1	0	1
2	1	3	2	1	3	1	3	3	0	2014-02-20	3969	132.3	1					0	1	1200000	6	2022-08-09	2022-08-09	0	1	1	0	1	0	0
2	1	3	2	1	3	1	3	2	0	2016-06-07	3137	104.57	4					0	1	1880	6	2021-04-20	2021-05-28	38	200	1	69	1	0	1
1	1	1	1	3	3	1	2	2	1	2018-09-21	2296	76.53	1			50	60	1	1	245701	4	2022-11-16	2022-12-21	35	78	1	20	1	0	1
1	1	3	1	3	3	2	2	3	1	2003-04-10	7940	264.67	2				55	1	1	29300	3	2023-02-15	2023-03-21	34	145	1	30	1	0	1
1	1	2	1	3	3	2	3	2	1	2019-09-19	1933	64.43	1				80	1	1	1527	4	2022-12-14	2023-01-05	22	30	1	0	1	0	1
2	1	3	2	1	3	1	3	3	1	2018-12-27	2198	73.27	1					0	1	169000	6	2022-07-27	2022-07-27	0	19	1	0	1	0	0
2	1	3	2	1	1	1	3	3	1	2022-07-18	901	30.03	2					0	3	3080	6	2023-07-07	2023-07-07	0	0	1	20	1	0	1
2	1	3	2	1	1	1	3	3	1	2004-11-02	7368	245.6	1					0	2	46700	6	2023-06-02	2023-06-08	6	127	1	402	0	0	1
2	1	3	2	1	3	1	3	2	1	2022-04-05	1005	33.5	1					0	3	505000	6	2023-07-27	2023-07-27	0	20	1	33	1	0	1
2	2	3	2	1	3	1	3	3	1	2015-10-01	3383	112.77	1					0	2	198000	6	2023-05-02	2023-05-11	9	0	1	20	1	0	1
2	2	3	2	1	3	1	3	3	0	2015-12-03	3321	110.7	1					0	1	1310	6	2022-03-07	2022-03-07	0	0	1	0	1	0	1
1	2	2	1	3	2	1	2	2	1	2019-10-19	1903	63.43	1		350	50	65	1	1	102000	3	2022-11-14	2022-12-02	18	112	1	0	1	0	1
2	1	3	2	1	3	1	3	2	1	2017-02-16	2877	95.9	1					0	2	11600	5	2022-12-05	2022-12-05	0	59	1	19	1	0	0
1	1	2	1	3	3	2	2	2	1	2013-05-17	4253	141.77	3				62	1	1	1667	4	2022-12-02	2022-12-22	20	29	1	0	1	0	1
2	2	3	2	1	3	1	3	2	0	2017-04-07	2828	94.27	1					0	3	3750	6	2023-10-25	2023-11-21	27	40	1	134	1	0	1
2	2	3	2	1	3	1	3	3	1	2021-04-12	1363	45.43	1					0	3	551000	4	2023-04-26	2023-04-26	0	0	1	19	1	0	1
1	1	2	1	3	3	2	2	2	1	2018-09-25	2295	76.5	1					1	1	24024	3	2022-12-02	2022-12-15	13	29	1	0	1	0	1
2	2	3	2	1	3	1	3	2	1	2022-12-12	753	25.1	1					0	3	118000	5	2023-04-05	2023-04-05	0	0	1	0	1	0	1
2	1	3	2	1	3	1	3	2	1	2019-01-13	2182	72.73	3					0	3	354000	5	2022-12-20	2022-12-20	0	81	1	0	1	0	1
2	1	3	2	1	3	1	3	2	1	2020-08-04	1613	53.77	1					0	3	5460	5	2023-04-03	2023-04-03	0	0	1	0	1	0	0
1	2	2	1	3	3	2	2	2	1	2014-08-28	3784	126.13	1				65	1	1	3375	4	2022-11-14	2022-12-09	25	29	1	0	1	0	1
2	1	3	2	1	3	1	3	2	0	2021-09-13	1208	40.27	1					0	3	293000	6	2023-02-03	2023-02-03	0	91	1	25	1	0	0
2	1	3	2	1	3	1	3	2	1	2020-07-14	1634	54.47	1					0	1	11900	5	2023-02-27	2023-02-27	0	0	1	1	1	0	1
1	2	2	1	3	3	2	2	2	1	2000-06-15	8968	298.93	2				98	1	1	1421	3	2022-12-14	2023-01-06	23	30	1	0	1	0	1
2	2	3	2	1	3	1	3	2	1	2020-01-13	1817	60.57	1					0	3	128000	5	2023-05-03	2023-05-03	0	26	1	110	1	0	1
2	2	3	2	1	3	1	3	2	0	2019-11-11	1880	62.67	1					0	1	5220	5	2022-12-27	2022-12-27	0	0	1	1	1	1	1
2	1	3	2	1	1	1	3	2	0	2018-12-04	2223	74.1	1					0	3	151000	6	2023-12-19	2023-12-19	0	1	1	0	1	0	1
2	1	3	2	1	1	1	3	3	1	2004-11-20	7350	245	2					0	2	2500	6	2023-05-23	2023-05-23	0	0	1	0	1	0	1
2	1	3	2	1	1	1	3	3	1	2022-06-08	942	31.4	1					0	3	9680	6	2024-02-23	2024-04-30	67	0	1	0	1	0	1
2	1	3	2	1	1	1	3	2	0	2012-08-10	4531	151.03	1					0	2	2080	6	2024-01-23	2024-01-23	0	19	1	0	1	0	1
2	2	3	2	1	3	1	3	2	1	2021-12-21	1109	36.97	1					0	3	2060	6	2023-03-15	2023-03-28	13	0	1	0	1	0	1
2	2	3	2	1	3	1	3	2	1	2017-11-21	2599	86.63	1					0	1	100000	6	2022-09-13	2022-10-30	47	0	1	19	1	0	0
2	1	3	2	1	2	1	3	2	1	2017-11-15	2606	86.87	2					0	3	1840	6	2023-05-05	2023-09-08	126	80	1	224	0	0	1
1	2	2	1	3	3	2	2	2	1	2017-07-19	2726	90.87	2				65	1	1	37843	4	2023-02-28	2023-03-13	13	88	1	29	1	0	1
2	1	3	2	1	3	1	3	3	1	2019-10-22	1901	63.37	1					0	3	489000	4	2023-06-09	2023-06-28	19	0	1	1	1	0	1
1	1	2	1	3	3	2	2	2	1	2010-05-21	5342	178.07	2				60	1	1	1303	4	2023-02-24	2023-03-23	27	97	1	29	1	0	1
2	1	3	2	1	1	1	3	3	1	2021-06-18	1296	43.2	1					0	2	50400	6	2023-05-09	2023-05-09	0	0	1	1	1	0	1
2	1	3	2	1	3	1	3	3	1	2017-01-20	2904	96.8	1					0	1	79400	6	2022-06-21	2022-12-17	179	20	1	0	1	0	0
2	2	3	2	1	1	1	3	3	1	2004-05-31	7523	250.77	2					0	3	1640	6	2023-05-09	2023-05-09	0	0	1	0	1	0	1
2	2	3	2	1	3	1	3	2	1	2021-01-08	1457	48.57	1					0	2	37700	6	2023-06-02	2023-06-18	16	0	1	0	1	0	1
1	2	3	1	3	3	2	2	2	1	2019-08-05	1979	65.97	2			65	70	1	1	301098	4	2022-12-08	2022-12-30	22	30	1	0	1	0	1
2	1	3	2	1	3	1	3	2	1	2017-10-24	2628	87.6	1					0	2	15200	6	2023-01-29	2023-02-02	4	19	1	0	1	0	1
2	2	3	2	1	3	1	3	3	1	2016-02-25	3236	107.87	1					0	3	5750	5	2023-04-26	2023-04-26	0	30	1	37	1	0	1
1	2	2	1	3	3	0	2	2	1	2018-11-13	2243	74.77	1	232		93	95	1	1	5168	3	2022-09-22	2022-11-18	57	30	1	0	1	0	1
2	2	3	2	1	3	1	3	2	0	2014-04-29	3907	130.23	4					0	2	27100	6	2021-04-07	2021-04-30	23	0	1	30	1	0	1
2	2	3	2	1	3	1	3	2	1	2021-02-22	1412	47.07	1					0	3	1260	6	2023-11-17	2024-02-20	95	20	1	19	1	0	1
2	2	3	2	1	3	1	3	2	0	2020-04-06	1738	57.93	1					0	1	1360	6	2021-03-31	2021-03-31	0	0	1	0	1	0	1
2	2	3	2	1	3	1	3	2	0	2023-04-13	632	21.07	2					0	2	9240	6	2023-08-28	2023-09-06	9	0	1	0	1	0	1
2	2	3	2	1	3	1	3	2	0	2013-04-13	4288	142.93	4					0	1	60000	6	2021-04-24	2021-04-24	0	0	1	0	1	0	1
2	2	3	2	1	3	1	3	2	1	2021-01-21	1443	48.1	1					0	1	1170	6	2023-03-16	2023-03-16	0	0	1	0	1	0	1
2	1	3	2	1	3	1	3	2	0	2012-01-05	4752	158.4	4					0	3	2540	6	2021-04-26	2021-04-26	0	0	1	1	1	0	1
1	2	1	1	3	3	2	2	2	1	2017-08-25	2689	89.63	1				80	1	1	40686	4	2023-03-06	2023-03-15	9	57	1	0	1	0	1
2	2	3	2	1	3	1	3	2	1	2020-11-06	1516	50.53	1					0	3	58200	6	2022-07-15	2022-07-15	0	60	1	0	1	0	0
2	2	3	2	1	2	1	3	3	1	2011-04-15	5014	167.13	3					0	3	1390	6	2023-12-08	2023-12-25	17	20	1	0	1	0	1
2	2	3	2	1	3	1	3	2	1	2018-07-18	2362	78.73	1					0	3	6460	6	2023-09-27	2023-10-18	21	0	1	1	1	0	1
2	1	3	2	1	3	1	3	2	1	2014-11-23	3693	123.1	3					0	3	128155600	6	2022-12-14	2022-12-14	0	0	1	0	1	0	0
1	2	1	1	3	3	2	2	2	1	2019-03-22	2115	70.5	1				78	1	1	10764	3	2023-01-27	2023-02-17	21	30	1	30	1	0	1
2	1	3	2	1	3	1	3	2	0	2014-10-27	3726	124.2	4					0	2	16700	6	2021-09-08	2021-09-08	0	0	1	0	1	0	1
2	2	3	2	1	3	1	3	2	1	2016-02-18	3241	108.03	1					0	1	1000	6	2022-12-14	2022-12-14	0	0	1	0	1	0	0
2	2	3	2	1	3	1	3	2	0	2021-09-20	1200	40	1					0	1	10300	4	2022-10-20	2022-10-20	0	98	1	18	1	0	0
2	2	3	2	1	3	1	3	2	1	2005-08-04	7093	236.43	2					0	3	16500	6	2023-12-06	2023-12-06	0	0	1	0	1	0	1
1	2	2	1	3	3	2	2	2	1	2022-10-25	802	26.73	1				70	1	1	7414	4	2022-12-19	2022-12-30	11	0	1	0	1	0	1
2	2	3	2	1	3	1	3	2	1	2021-10-21	1169	38.97	1					0	3	115000	5	2022-11-28	2022-11-28	0	0	1	0	1	0	0
2	1	3	2	1	1	1	3	2	1	2019-06-23	2023	67.43	2					0	3	245000	6	2024-03-05	2024-03-19	14	35	1	0	1	0	1
1	2	2	1	3	3	2	2	2	1	2018-09-19	2303	76.77	1				80	1	1	1134573	4	2022-12-09	2022-12-30	21	30	1	0	1	0	1
1	1	2	1	3	3	2	2	2	1	2018-07-05	2374	79.13	2	129	355	58	54	1	1	422479	3	2022-10-20	2022-11-29	40	126	1	29	1	0	1
2	2	3	2	1	3	1	3	2	1	2018-08-27	2322	77.4	1					0	2	11600	6	2023-05-18	2023-05-18	0	0	1	1	1	0	1
2	1	3	2	1	3	1	3	3	1	2018-06-21	2389	79.63	1					0	3	15300	5	2023-06-06	2023-06-06	0	20	1	0	1	0	1
2	1	3	2	1	3	1	3	2	1	2020-03-06	1763	58.77	1					0	3	5580	6	2022-10-25	2022-10-25	0	0	1	18	1	0	0
2	2	3	2	1	3	1	3	3	1	2021-02-12	1422	47.4	1					0	2	12500	6	2023-08-30	2023-09-18	19	0	1	9270	0	0	1
2	2	3	2	1	1	1	3	2	1	2023-02-24	681	22.7	1					0	3	23900	6	2024-04-03	2024-04-03	0	0	1	0	1	0	1
1	2	2	1	3	3	2	2	2	1	2005-03-15	7236	241.2	2				70	1	1	336691	4	2022-12-16	2023-01-02	17	30	1	0	1	0	1
1	2	3	1	3	3	2	2	2	1	2019-05-15	2065	68.83	2				60	1	1	28215	4	2022-10-03	2022-10-28	25	0	1	0	1	0	1
1	1	2	1	3	3	2	2	2	1	2018-04-17	2456	81.87	1			65	80	1	1	122427	4	2023-01-05	2023-02-10	36	0	1	0	1	0	1
2	1	3	2	2	3	1	3	2	1	2020-08-04	1613	53.77	1					0	3	5460	5	2023-05-02	2023-05-02	0	0	1	1	1	0	0
1	1	2	1	3	3	2	2	2	1	2005-09-11	7053	235.1	2	133	245	50	55	1	1	3465	4	2024-09-15	2022-11-18	-667	29	1	0	1	0	0
2	1	3	2	1	3	1	3	3	0	2015-01-12	3646	121.53	1					0	3	835000	6	2022-02-22	2022-02-22	0	0	1	24	1	0	1
1	2	2	1	3	3	2	2	2	1	2004-10-21	7383	246.1	3					1	2	617621	4	2022-10-28	2022-11-18	21	0	1	0	1	0	1
2	2	3	2	1	3	1	3	2	0	2007-11-19	6260	208.67	4					0	3	7260	6	2021-05-12	2021-07-16	65	63	1	137	1	0	1
1	1	2	1	3	2	1	2	2	1	2019-04-19	2086	69.53	3	130	200	40	50	1	1	2788	4	2022-12-07	2022-12-07	0	29	1	0	1	1	1
2	2	3	2	1	3	1	3	3	1	2011-11-29	4783	159.43	1					0	3	74300	6	2022-09-20	2022-09-20	0	0	1	0	1	0	0
1	1	3	1	3	3	2	2	2	1	2013-09-18	4126	137.53	2				60	1	1	58376	3	2023-01-04	2023-01-27	23	41	1	0	1	0	1
1	2	2	1	3	3	2	2	2	1	2015-05-21	3520	117.33	1				75	1	1	94472	4	2022-11-29	2022-12-23	24	45	1	0	1	0	1
1	1	2	1	3	2	1	2	1	1	2018-09-20	2297	76.57	2	150	163	89	100	1	1	7766	3	2022-11-14	2023-01-23	70	0	1	0	1	0	1
2	2		2	1	3	1	3	2	0	2022-01-08	1088	36.27	1					0	3	744000	6	2022-09-15	2022-09-15	0	73	1	0	1	0	0
2	2	3	2	1	3	1	3	3	1	2018-04-25	2444	81.47	1					0	1	60250000	6	2022-08-02	2022-08-02	0	19	1	29	1	0	0
2	1	3	2	1	1	1	3	3	1	2015-08-10	3435	114.5	1					0	2	3900	5	2023-06-06	2023-06-06	0	0	1	0	1	0	1
1	2	2	1	3	3	2	2	2	1	2015-12-28	3294	109.8	1			59	63	1	1	8843	4	2022-08-30	2022-09-15	16	0	1	0	1	0	1
1	1	2	1	3	3	2	2	2	1	2004-03-15	7598	253.27	2	205	300	75	78	1	1	5406	5	2022-09-22	2022-11-25	64	37	1	29	1	0	1
2	2	3	2	1	3	1	3	2	1	2017-08-29	2685	89.5	1					0	3	47900	5	2023-07-13	2023-07-13	0	19	1	110	1	0	1
1	2	1	1	3	3	1	2	2	1	2014-07-25	3815	127.17	2		243	100	112	1	1	368008	3	2022-10-03	2022-11-29	57	29	1	29	1	0	1
1	2	3	1	3	2	2	2	2	1	2018-10-18	2270	75.67	2				70	1	1	5645844	4	2023-02-08	2023-02-24	16	50	1	0	1	0	1
2	1	3	2	1	3	1	3	2	1	2021-07-26	1254	41.8	1					0	2	139000	6	2022-05-10	2022-05-10	0	116	1	48	1	0	0
2	2	3	2	1	3	1	3	2	1	2018-08-27	2322	77.4	1					0	2	42500	5	2023-04-03	2023-04-13	10	0	1	20	1	0	1
2	2	3	2	1	3	1	3	2	0	2006-04-06	6852	228.4	4					0	2	3500	5	2021-04-26	2021-04-26	0	0	1	0	1	0	1
2	2	3	2	1	1	1	3	2	1	2016-10-06	3008	100.27	1					0	1	80100	6	2022-05-24	2022-06-07	14	32	1	0	1	0	0
2	2	3	2	1	3	1	3	2	1	2015-02-25	3601	120.03	1					0	3	3470	6	2023-03-14	2023-03-14	0	0	1	1	1	0	1
2	2	3	2	1	3	1	3	2	1	2019-01-11	2186	72.87	1					0	3	49000	6	2024-04-10	2024-06-26	77	20	1	0	1	0	1
2	1	3	2	1	3	1	3	2	1	2015-03-13	3585	119.5	1					0	3	227000	6	2024-01-17	2024-02-05	19	65	1	34	1	0	1
2	1	3	2	1	3	1	3	3	1	2005-11-15	6990	233	1					0	1	6690000	5	2023-06-05	2023-06-05	0	20	1	224	0	0	1
2	2	3	2	1	3	1	3	2	0	2021-01-04	1457	48.57	1					0	1	44900	6	2022-05-31	2022-05-31	0	0	1	0	1	0	0
1	2	3	1	3	3	2	2	2	1	2009-05-29	5703	190.1	1				80	1	1	417073	4	2022-10-07	2022-10-31	24	29	1	0	1	0	1
2	1	3	2	1	3	1	3	2	1	2015-05-26	3507	116.9	1					0	1	13205	6	2022-06-07	2022-06-07	0	35	1	0	1	0	0
2	1	3	2	1	3	1	3	2	1	2010-01-19	5463	182.1	1					0	1	191000	6	2023-04-10	2023-04-10	0	0	1	19	1	0	1
2	1	3	2	1	3	1	3	2	1	2019-01-11	2183	72.77	1					0	3	5070	4	2022-12-27	2022-12-27	0	0	1	0	1	0	0
2	1	3	2	1	3	1	3	2	0	2014-09-30	3750	125	1					0	3	131000	6	2024-04-16	2024-04-25	9	0	1	1	1	0	1
1	1	1	1	3	3	1	2	2	1	2015-06-15	3490	116.33	1		154	55	60	1	2	264937	5	2022-09-04	2022-10-13	39	30	1	0	1	0	1
2	1	3	2	1	3	1	3	3	0	2019-09-27	1927	64.23	1					0	3	223000	6	2022-03-08	2022-08-24	169	54	1	0	1	0	1
2	1	3	2	1	3	1	3	3	1	2015-01-07	3651	121.7	1					0	2	113000	6	2023-12-05	2023-12-20	15	1	1	1	1	0	1
2	1	3	2	1	3	1	3	2	0	2010-09-23	5213	173.77	1					1	3	3250	5	2022-05-17	2022-05-17	0	19	1	30	1	0	0
2	1	3	2	1	3	1	3	2	1	2016-11-23	2964	98.8	2					0	3	5520	6	2023-11-02	2023-11-02	0	0	1	0	1	0	1
2	1	3	2	1	1	1	3	3	1	2007-08-18	6349	211.63	1					0	3	321742	6	2023-09-21	2023-11-18	58	0	1	0	1	0	1
2	1	3	2	1	3	1	3	2	0	2013-10-28	4085	136.17	1					0	3	1060	6	2023-02-14	2023-02-14	0	0	1	0	1	0	0
2	1	3	2	1	3	1	3	2	0	2020-12-10	1490	49.67	4					0	2	2900	6	2021-04-07	2021-04-07	0	75	1	0	1	0	1
2	1	3	2	1	3	1	3	2	1	2014-03-04	3959	131.97	1					0	3	269000	5	2023-07-18	2023-07-18	0	0	1	1	1	0	1
2	2	3	2	1	3	1	3	2	1	2019-07-25	1986	66.2	1					0	3	20700	6	2022-05-03	2022-05-03	0	0	1	0	1	0	1
1	2	3	1	3	3	2	2	1	1	2019-09-27	1925	64.17	2			80	80	1	1	76930	4	2022-12-07	2023-01-13	37	30	1	0	1	0	1
